# Supplementary material for: Enhancement of Fracture Toughness of NiTi Alloy by Controlling Grain Size Gradient
Source: Nanomaterials (Basel). 2025 Jan 16;15(2):125. doi: 10.3390/nano15020125 (PMC11767600; doi:10.3390/nano15020125)
Supplement: Supplementary file 1 [file nanomaterials-15-00125-s001.zip]

Archive with 1 entries (1 files):
- nanomaterials-3380573-supplementary.pdf
